# Supplementary material for: Changes in the Thermal and Structural Properties of Polylactide and Its Composites During a Long-Term Degradation Process
Source: Polymers (Basel). 2025 May 13;17(10):1326. doi: 10.3390/polym17101326 (PMC12114928; doi:10.3390/polym17101326)
Supplement: Supplementary file 1 [file polymers-17-01326-s001.zip]

Archive with 1 entries (1 files):
- polymers-3584797-supplementary.pdf
